# Supplementary material for: Triaging HPV-Positive Cervical Samples with p16 and Ki-67 Dual Stained Cytology within an Organized Screening Program—A Prospective Observational Study from Western Norway
Source: Int J Mol Sci. 2023 Apr 12;24(8):7158. doi: 10.3390/ijms24087158 (PMC10138375; doi:10.3390/ijms24087158)
Supplement: Supplementary file 1 [file ijms-24-07158-s001.zip]

Archive with 1 entries (1 files):
- ijms-2244007-supplementary.pdf
